# Supplementary material for: Novel Fluorescence Probe toward Cu2+ Based on Fluorescein Derivatives and Its Bioimaging in Cells
Source: Biosensors (Basel). 2022 Sep 6;12(9):732. doi: 10.3390/bios12090732 (PMC9496130; doi:10.3390/bios12090732)
Supplement: Supplementary file 1 [file biosensors-12-00732-s001.zip]

Archive with 1 entries (1 files):
- biosensors-1853251-supplementary.pdf
